# Supplementary material for: Antimicrobial, Cytotoxic, and Anti-Inflammatory Activities of Tigridia vanhouttei Extracts
Source: Plants (Basel). 2023 Aug 31;12(17):3136. doi: 10.3390/plants12173136 (PMC10489859; doi:10.3390/plants12173136)
Supplement: Supplementary file 1 [file plants-12-03136-s001.zip]

Archive with 1 entries (1 files):
- plants-2596622-supplementary.pdf
